# Supplementary material for: PCI-DB: a novel primary tissue immunopeptidome database to guide next-generation peptide-based immunotherapy development
Source: J Immunother Cancer. 2025 Apr 15;13(4):e011366. doi: 10.1136/jitc-2024-011366 (PMC12001369; doi:10.1136/jitc-2024-011366)
Supplement: online supplemental file 1 [file jitc-13-4-s001.xlsx]

## Sheet: Data S1
Data S1 Included public projects in the PCI-DB from the PRIDE repository.
PRIDE Project ID	PRIDE Project Title	DOI Publication	Cancer entities	Files used	MS device
PXD004746	Antigen Presentation Profiling Reveals T-cell Recognition of Lymphoma Immunoglobulin Neoantigens	https://doi.org/10.1038/nature21433	mantle cell lymphoma	45	LTQ Orbitrap Elite
PXD004894	Direct identification of clinically relevant neoepitopes presented on native human melanoma tissue by mass spectrometry Direct identification of clinically relevant neoepitopes presented on native human melanoma tissue by mass spectrometry	https://doi.org/10.1038/ncomms13404	melanoma	139	Q Exactive
PXD006939	High-throughput MS-based immunopeptidomics	https://doi.org/10.1074/mcp.TIR117.000383	melanoma, meningioma, ovarian carcinoma	32	Q Exactive
PXD008127	Identification of tumor antigens among the HLA peptidomes of Glioblastoma tumors and plasma	https://doi.org/10.1074/mcp.RA118.000792	glioblastoma	122	Q Exactive
PXD009738	Immunopeptidomic profiling of HLA-A2-positive triple negative breast cancer	https://doi.org/10.1002/pmic.201700465	breast cancer	66	Orbitrap Fusion Lumos
PXD009749	LC-MSMS of the 07H103 MHC class I immunopeptidome	https://doi.org/10.1126/scitranslmed.aau5516	acute lymphocytic leukemia	3	Q Exactive
PXD009750	LC-MSMS of the 10H118 MHC class I immunopeptidome	https://doi.org/10.1126/scitranslmed.aau5516	acute lymphocytic leukemia	3	Q Exactive
PXD009751	LC-MSMS of the 12H018 MHC class I immunopeptidome	https://doi.org/10.1126/scitranslmed.aau5516	acute lymphocytic leukemia	3	Q Exactive
PXD009752	LC-MSMS of the lc2 MHC class I immunopeptidome	https://doi.org/10.1126/scitranslmed.aau5516	lung cancer	2	Q Exactive
PXD009753	LC-MSMS of the 10H080 MHC class I immunopeptidome by mild acid elution	https://doi.org/10.1126/scitranslmed.aau5516	acute lymphocytic leukemia	3	Q Exactive
PXD009754	LC-MSMS of the lc4 MHC class I immunopeptidome	https://doi.org/10.1126/scitranslmed.aau5516	lung cancer	2	Q Exactive
PXD009755	LC-MSMS of the lc6 MHC class I immunopeptidome	https://doi.org/10.1126/scitranslmed.aau5516	lung cancer	2	Q Exactive
PXD009925	HLA-I peptidomics od Meningioma tissues - Peptide length distribution and multiple specificity in naturally presented HLA-I ligands	https://doi.org/10.4049/jimmunol.1800914	meningioma	26	Q Exactive
PXD012083	AML HLA Ligandome reveals mutated NPM1 as a recurrent neoantigen	https://doi.org/10.1371/journal.pone.0219547	acute myeloid leukemia	30	Orbitrap Fusion Lumos
PXD012308	Deep motif deconvolution of HLA-II peptidomes	https://doi.org/10.1038/s41587-019-0289-6	meningioma	61	Q Exactive
PXD013649	non-canonical HLA peptides in cancer	https://doi.org/10.1038/s41467-020-14968-9	melanoma	64	Q Exactive
PXD014062	LC-MSMS of primary HGSC class I immunopeptidom	https://doi.org/10.1158/2326-6066.CIR-19-0541	ovarian carcinoma	12	Q Exactive HF
PXD016060	Identification of tumor antigens in the HLA peptidome of patient-derived xenograft tumors in mouse	https://doi.org/10.1074/mcp.RA119.001876	adnexal adenocarcinoma, cholangiocellular carcinoma, lung cancer, gastric carcinoma, epithelioid hemangioendothelioma, head and neck squamous cell carcinoma, sarcomatoid carcinoma, pancreatic carcinoma	29	Q Exactive
PXD018539	LC-MSMS of primary AML class I immunopeptidome (mTECs+MPCs k-mer depletion approach)	https://doi.org/10.1016/j.immuni.2021.03.001	acute myeloid leukemia	32	Q Exactive HF
PXD020011	Biogenesis of HLA ligand presentation in immune cells upon activation reveals changes in peptide length preference	https://doi.org/10.3389/fimmu.2020.01981	healthy	187	Q Exactive
PXD022150	Identification of microbial-derived HLA-bound peptides in melanoma	https://doi.org/10.1038/s41586-021-03368-8	melanoma	35	Q Exactive
PXD027182	Neuroblastoma HLA class I Immunopeptidomics	https://doi.org/10.1038/s41586-023-06706-0	neuroblastoma	47	Orbitrap Fusion Lumos
PXD031108	Identification of neoantigens in oesophageal adenocarcinoma	https://doi.org/10.1111/imm.13578	esophageal carcinoma	56	Orbitrap Fusion Lumos
PXD034772	The immunopeptidome landscape associated with T cell infiltration, inflammation and immune-editing in lung cancer	https://doi.org/10.1038/s43018-023-00548-5	lung adenocarcinoma, large cell neuroendocrine carcinoma, lung squamous cell carcinoma	157	Q Exactive HF
PXD037270	Proteogenomic identification of Hepatitis B virus (HBV) genotype-specific HLA-I restricted peptides from HBV-positive patient liver tissues	https://doi.org/10.3389/fimmu.2022.1032716	hepatocellular carcinoma	40	Orbitrap Fusion Lumos
PXD037655	Proteogenomic analysis reveals RNA as a source for tumor-agnostic neoantigen identification	https://doi.org/10.1038/s41467-023-39570-7	adrenal cancer, gastrointestinal stromal tumour, salivary gland cancer, breast cancer, thymoma, testicular cancer, appendiceal cancer, osteosarcoma, malignant peripheral nerve sheath tumor, leiomyosarcoma, renal cell carcinoma, thyroid cancer, endometrial cancer, pancreatic carcinoma, ovarian carcinoma, desmoplastic small round cell tumors, clear cell sarcoma, melanoma, atypical carcinoid of the …	122	Q Exactive HF
