# Supplementary material for: PCI-DB: a novel primary tissue immunopeptidome database to guide next-generation peptide-based immunotherapy development
Source: J Immunother Cancer. 2025 Apr 15;13(4):e011366. doi: 10.1136/jitc-2024-011366 (PMC12001369; doi:10.1136/jitc-2024-011366)
Supplement: online supplemental file 2 [file jitc-13-4-s002.xlsx]

## Sheet: Data S2
Data S2 Pipeline settings for nf-core/mhcquant for different samples and MS devices.
	Mass analyzer: Orbitrap Fragmentation method: HCD HLA class: I ion mobility: none	Mass analyzer: Orbitrap Fragmentation method: HCD HLA class: II ion mobility: none	Mass analyzer: Orbitrap Fragmentation method: CID HLA class: I ion mobility: none	Mass analyzer: Ion trap Fragmentation method: CID HLA class: I ion mobility: none	Mass analyzer: Ion trap Fragmentation method: CID HLA class: II ion mobility: none	Mass analyzer: TOF Fragmentation method: CID HLA class: I ion mobility: TIMS	Mass analyzer: TOF Fragmentation method: CID HLA class: II ion mobility: TIMS
version	2.6.0	2.6.0	2.6.0	2.6.0	2.6.0	2.6.0	2.6.0
digest_mass_range	800:2500	800:5000	800:2500	800:2500	800:5000	800:2500	800:5000
activation_method	HCD	HCD	CID	CID	CID	CID	CID
prec_charge	2:3	2:5	2:3	2:3	2:5	2:3	2:5
skip_quantification	TRUE	TRUE	TRUE	TRUE	TRUE	TRUE	TRUE
fdr_threshold	0.01	0.01	0.01	0.01	0.01	0.01	0.01
number_mods	3	5	3	3	5	3	5
precursor_mass_tolerance	5	5	5	5	5	20	20
fragment_mass_tolerance	0.01	0.01	0.01	0.50025	0.50025	0.01	0.01
fragment_bin_offset				0.4	0.4
num_hits	1	1	1	1	1	1	1
peptide_min_length	8	8	8	8	8	8	8
peptide_max_length	15	30	15	15	30	15	30
annotate_ions	TRUE	TRUE	TRUE	TRUE	TRUE	TRUE	TRUE
rescoring_engine	percolator	percolator	percolator	percolator	percolator	percolator	percolator
feature_generators	deeplc,ms2pip	deeplc,ms2pip	deeplc,ms2pip	deeplc,ms2pip	deeplc,ms2pip	deeplc,ms2pip	deeplc,ms2pip
ms2pip_model	Immuno-HCD	Immuno-HCD	CIDch2	CIDch2	CIDch2	timsTOF	timsTOF
filter_mzml	TRUE	TRUE	TRUE	TRUE	TRUE	TRUE	TRUE
variable_mods	Oxidation (M),Carbamidomethyl (C)	Oxidation (M),Carbamidomethyl (C)	Oxidation (M),Carbamidomethyl (C)	Oxidation (M),Carbamidomethyl (C)	Oxidation (M),Carbamidomethyl (C)	Oxidation (M),Carbamidomethyl (C)	Oxidation (M),Carbamidomethyl (C)
